# Supplementary material for: The predictive value of the Kampala Trauma Score (KTS) in the outcome of multi-traumatic patients compared to the estimated Injury Severity Score (eISS)
Source: BMC Emerg Med. 2024 May 14;24:82. doi: 10.1186/s12873-024-00989-w (PMC11094877; doi:10.1186/s12873-024-00989-w)
Supplement: Supplementary file 1 — Supplementary Material 1 [file 12873_2024_989_MOESM1_ESM.xlsx]

## Sheet: kampala_vs_eISS
Supplementary Table 1: Individual data gathered throughout the study
Gender	Age	Trauma	GCS	eISS	KTS	LOS	Outcome
1	53	6	4	25	13	#NULL!	1
1	55	1	15	20	12	#NULL!	2
1	25	2	13	29	14	12	2
1	27	2	15	10	15	5	2
1	39	6	15	10	19	13	2
1	21	6	15	2	16	#NULL!	3
1	30	1	15	22	13	4	2
1	48	1	13	17	13	#NULL!	2
1	42	6	15	9	15	#NULL!	2
1	63	6	15	13	13	#NULL!	2
2	75	6	15	10	13	#NULL!	2
1	26	6	13	9	14	#NULL!	2
1	36	1	15	5	15	#NULL!	2
1	13	6	11	32	11	16	2
2	6	6	15	4	15	3	2
2	49	4	15	6	14	#NULL!	2
2	38	1	15	5	15	3	3
2	24	1	6	16	12	#NULL!	1
2	86	6	15	10	14	#NULL!	2
2	35	1	13	17	13	5	2
2	60	6	15	9	14	#NULL!	2
1	17	6	11	26	12	4	2
1	49	1	15	5	15	#NULL!	2
1	88	6	15	9	14	#NULL!	2
2	16	6	13	16	13	8	2
1	63	4	15	9	14	#NULL!	2
2	52	2	15	5	14	#NULL!	2
2	48	1	15	3	16	#NULL!	3
2	46	2	15	2	16	#NULL!	3
1	54	6	15	2	16	#NULL!	3
1	25	2	15	2	15	#NULL!	3
1	55	1	15	10	15	#NULL!	2
1	54	6	15	9	14	#NULL!	2
2	37	6	15	10	15	#NULL!	2
2	26	6	11	29	10	#NULL!	1
1	64	6	15	10	13	#NULL!	2
1	17	5	15	4	15	#NULL!	3
2	41	4	15	2	15	#NULL!	3
1	21	2	15	2	16	2	3
2	38	6	13	5	15	#NULL!	3
2	37	1	15	3	16	#NULL!	3
1	20	1	15	2	16	#NULL!	3
2	62	4	13	18	11	12	2
1	7	4	13	13	14	15	2
1	11	2	15	5	15	#NULL!	3
2	77	4	13	20	12	12	2
1	41	6	15	2	15	#NULL!	3
1	68	5	15	5	15	#NULL!	2
1	37	6	6	29	9	#NULL!	1
1	55	6	13	10	15	3	2
1	56	5	15	8	15	#NULL!	2
2	14	2	13	9	14	#NULL!	2
1	51	1	15	3	15	#NULL!	3
1	92	6	13	11	13	#NULL!	2
2	63	6	15	5	14	#NULL!	2
1	22	1	15	2	16	#NULL!	3
1	32	6	15	5	15	#NULL!	3
1	44	6	15	12	13	9	2
1	38	1	15	3	15	#NULL!	3
1	45	2	15	13	14	8	2
1	20	2	15	14	13	13	2
1	39	1	15	2	16	#NULL!	3
2	37	1	15	9	15	#NULL!	2
1	39	2	13	9	15	#NULL!	2
1	21	6	13	2	16	#NULL!	3
1	32	1	15	9	15	#NULL!	2
1	31	4	15	3	15	#NULL!	3
1	33	2	15	5	15	#NULL!	2
1	38	2	15	14	15	#NULL!	2
2	80	6	12	5	13	#NULL!	2
1	52	1	13	11	12	#NULL!	2
1	43	1	12	10	13	#NULL!	2
1	33	2	15	4	15	#NULL!	2
1	19	1	15	4	16	#NULL!	2
1	38	4	15	11	14	#NULL!	2
1	19	2	15	5	16	#NULL!	3
1	28	2	13	10	15	#NULL!	2
1	29	1	9	18	12	#NULL!	1
1	37	2	15	25	13	10	2
1	28	6	12	10	14	15	2
1	19	2	5	21	9	#NULL!	1
1	67	1	13	14	12	#NULL!	2
2	57	6	6	26	10	#NULL!	1
2	35	2	15	5	15	#NULL!	3
1	14	2	10	17	11	6	2
1	18	1	15	5	15	4	3
2	93	6	15	9	14	#NULL!	2
1	84	6	15	2	16	#NULL!	3
1	67	6	15	2	15	#NULL!	3
2	4	1	15	8	15	#NULL!	2
1	3	1	15	2	14	#NULL!	3
1	24	4	12	9	14	5	2
1	45	4	15	2	15	#NULL!	3
1	56	4	15	5	15	#NULL!	2
2	26	6	13	9	15	#NULL!	3
1	40	1	13	3	16	#NULL!	3
1	33	6	15	5	15	#NULL!	2
1	19	2	15	3	15	#NULL!	2
1	29	1	15	3	15	#NULL!	3
2	45	1	14	3	15	#NULL!	3
1	30	1	15	4	16	#NULL!	2
1	24	4	13	13	14	4	2
2	26	1	13	18	12	14	2
1	59	4	15	5	14	#NULL!	3
1	38	4	15	13	15	#NULL!	2
1	58	4	13	10	12	#NULL!	2
1	14	1	15	2	16	#NULL!	3
2	15	1	15	3	16	#NULL!	3
1	5	1	15	2	15	#NULL!	3
2	30	1	15	3	16	#NULL!	3
2	41	2	15	4	15	#NULL!	3
1	28	2	15	2	16	#NULL!	3
1	37	1	15	4	15	#NULL!	3
2	53	6	15	2	16	#NULL!	3
1	34	1	15	3	15	#NULL!	3
1	19	1	15	2	16	#NULL!	3
1	24	6	15	2	15	#NULL!	3
1	73	6	13	5	14	#NULL!	2
1	18	1	15	3	16	#NULL!	3
1	17	6	#NULL!	5	14	5	2
1	33	1	15	2	16	#NULL!	3
1	27	2	15	5	15	#NULL!	3
1	29	1	15	3	16	#NULL!	3
1	33	1	15	2	16	#NULL!	2
1	31	1	13	14	12	#NULL!	2
1	42	1	12	8	13	5	2
1	40	1	15	2	16	#NULL!	3
2	14	1	15	3	15	#NULL!	3
1	24	1	15	2	16	#NULL!	3
1	25	1	15	2	16	#NULL!	3
1	33	1	15	3	16	#NULL!	3
1	34	1	15	13	13	#NULL!	2
1	5	2	15	5	14	#NULL!	3
2	28	1	13	5	14	#NULL!	2
1	28	4	5	27	8	#NULL!	1
1	24	1	15	2	16	#NULL!	3
1	51	1	15	3	16	#NULL!	3
1	34	2	10	14	12	#NULL!	2
1	7	4	15	14	13	6	2
2	29	6	15	2	16	#NULL!	3
1	46	6	15	8	14	#NULL!	2
1	40	1	15	18	13	#NULL!	2
2	91	6	15	9	13	#NULL!	2
1	26	1	15	4	15	#NULL!	2
2	36	6	12	6	15	#NULL!	2
1	22	1	7	29	10	#NULL!	1
1	36	6	10	17	13	#NULL!	1
1	8	4	15	4	16	#NULL!	3
2	58	4	15	5	14	#NULL!	2
2	50	6	15	4	15	#NULL!	1
2	36	6	15	3	15	#NULL!	3
1	16	1	14	4	16	#NULL!	3
1	36	6	13	6	15	#NULL!	3
1	24	4	15	2	16	#NULL!	3
2	66	4	12	9	13	#NULL!	2
1	46	1	15	2	16	#NULL!	3
1	39	2	15	5	15	#NULL!	2
2	57	1	15	2	15	#NULL!	3
1	45	6	15	2	16	#NULL!	3
1	19	3	13	13	13	5	2
1	21	2	6	27	12	4	2
1	27	1	5	16	11	61	2
1	68	1	3	19	9	#NULL!	1
2	65	1	6	14	11	#NULL!	1
1	44	1	10	18	10	#NULL!	1
2	49	1	8	14	12	#NULL!	1
1	57	4	12	17	11	33	2
2	16	4	13	10	14	5	3
2	70	6	7	18	12	10	2
1	18	2	15	6	15	4	3
1	59	6	5	25	9	#NULL!	1
1	26	1	10	19	12	#NULL!	1
1	38	1	13	19	13	15	2
1	30	2	13	10	14	6	2
2	7	1	10	9	13	5	2
2	52	2	3	26	9	#NULL!	1
2	14	1	9	11	13	7	2
1	22	4	12	10	13	9	2
1	14	3	10	22	13	7	2
1	24	1	13	9	14	9	2
1	60	2	7	17	11	#NULL!	1
1	15	1	9	29	11	#NULL!	1
1	30	4	5	48	9	#NULL!	1
2	18	1	13	11	14	5	2
1	74	6	8	25	12	#NULL!	1
1	19	1	12	21	13	7	2
1	37	6	15	6	15	3	2
1	62	6	14	14	13	#NULL!	1
2	46	6	11	25	12	20	2
1	21	2	5	27	10	#NULL!	1
2	51	1	15	5	15	#NULL!	3
1	31	2	12	13	14	6	2
1	9	1	10	27	12	#NULL!	2
2	40	1	12	22	12	30	2
1	24	2	15	13	14	5	2
1	20	1	11	18	12	10	2
1	48	1	10	21	11	61	2
1	48	1	8	27	11	25	2
1	60	2	4	33	10	#NULL!	1
1	26	2	9	19	10	#NULL!	1
1	13	1	12	14	13	10	2
1	14	2	6	18	12	#NULL!	1
1	57	1	13	9	13	6	2
1	9	1	12	13	14	7	2
1	21	2	15	9	15	4	3
1	28	4	15	14	15	3	2
2	56	1	8	18	11	13	2
2	45	1	13	9	13	14	2
1	61	1	12	21	11	17	2
1	48	1	13	22	13	7	2
2	38	6	14	13	14	8	2
1	30	1	7	25	11	#NULL!	1
1	3	1	5	22	9	#NULL!	1
1	57	4	12	9	13	11	2
2	32	1	13	22	13	13	2
2	16	5	11	18	13	6	2
1	34	1	6	29	11	#NULL!	1
1	31	4	13	15	14	7	2
1	14	6	15	11	14	3	2
1	48	1	12	25	12	18	2
1	24	2	13	14	13	3	2
2	11	6	14	16	14	5	2
1	30	1	11	6	15	3	3
1	20	1	8	25	10	32	2
1	37	1	15	9	14	4	2
2	63	6	11	34	10	#NULL!	1
1	28	6	15	9	14	5	2
1	24	2	10	26	13	4	2
1	36	1	12	50	10	#NULL!	1
1	53	6	12	10	13	5	2
1	59	2	11	17	12	9	2
2	15	1	7	29	12	53	2
1	61	6	13	22	13	#NULL!	1
2	99	6	8	20	11	#NULL!	1
1	22	1	12	9	14	6	2
1	7	1	13	10	13	5	2
1	18	2	6	21	12	6	2
1	34	1	13	18	13	4	2
1	20	2	12	38	11	#NULL!	1
1	27	6	3	26	9	#NULL!	1
1	49	6	6	41	8	#NULL!	1
1	65	4	12	12	12	9	2
1	6	4	11	9	13	13	2
1	36	6	13	25	13	#NULL!	1
2	4	1	7	14	12	17	2
2	37	1	10	36	11	22	2
1	29	2	12	14	13	4	2
1	11	2	13	14	12	#NULL!	2
1	18	2	14	5	15	4	3
1	19	2	7	27	11	#NULL!	1
1	23	6	13	21	13	34	2
2	33	1	15	13	14	4	2
1	29	1	12	6	14	#NULL!	2
1	82	1	15	18	14	4	2
2	62	6	13	14	13	12	2
1	58	1	15	9	13	17	2
2	26	1	11	18	13	7	2
1	54	1	8	36	10	#NULL!	1
2	53	1	10	18	13	10	2
1	19	1	8	41	9	#NULL!	1
1	60	1	13	16	13	12	2
1	26	1	11	19	12	18	2
1	7	6	15	18	14	3	2
1	18	2	10	17	13	9	2
2	50	1	12	22	12	19	2
1	19	1	7	13	12	#NULL!	2
1	6	6	13	9	14	2	2
1	30	1	11	17	12	9	2
1	62	4	8	13	11	19	2
1	20	2	13	10	14	12	2
1	34	1	12	34	11	#NULL!	1
1	14	3	15	6	15	3	3
1	77	1	13	22	12	#NULL!	2
1	19	1	13	6	14	3	2
1	2	6	9	6	12	8	2
1	62	2	11	22	12	#NULL!	1
1	78	4	8	22	10	#NULL!	1
1	26	6	13	18	13	7	2
2	43	6	6	19	10	#NULL!	1
1	19	2	11	17	14	#NULL!	1
1	30	6	13	11	14	6	2
1	13	1	12	16	13	8	2
2	3	6	9	10	11	#NULL!	2
1	22	2	12	13	12	#NULL!	2
1	21	1	9	27	11	17	2
2	1	1	5	20	7	#NULL!	1
1	19	1	9	29	11	19	2
1	31	2	5	41	10	#NULL!	1
1	22	1	12	13	12	18	2
1	20	2	3	50	9	#NULL!	1
2	35	1	12	25	12	#NULL!	1
1	31	2	14	13	14	6	2
2	27	1	10	18	12	41	2
1	24	1	15	14	14	11	2
2	46	2	11	10	13	7	2
1	24	1	9	13	12	17	2
1	59	6	12	27	11	96	2
1	36	5	13	19	13	5	2
1	82	6	11	18	13	#NULL!	1
1	19	4	12	18	14	11	2
1	9	1	13	10	12	9	2
1	58	6	15	11	13	5	2
1	19	1	7	25	12	#NULL!	1
1	17	3	13	11	13	10	2
1	28	1	14	21	13	11	2
1	40	6	10	20	12	32	2
2	77	1	13	13	13	19	2
2	16	1	9	27	11	31	2
2	5	1	10	9	13	#NULL!	2
1	36	1	13	41	12	#NULL!	1
1	14	6	15	18	13	#NULL!	2
1	27	1	13	13	14	#NULL!	2
1	33	4	12	8	14	9	2
1	34	1	13	25	12	40	2
1	84	4	5	18	9	#NULL!	1
2	51	1	15	2	16	#NULL!	3
2	30	1	15	4	15	#NULL!	3
2	40	4	15	3	16	#NULL!	3
2	45	6	15	4	16	#NULL!	3
2	21	1	15	8	14	8	2
2	58	6	15	3	15	#NULL!	3
2	19	1	15	2	16	#NULL!	3
2	39	1	15	5	15	#NULL!	3
2	17	3	15	3	16	#NULL!	3
2	20	1	15	5	15	#NULL!	3
2	19	1	15	3	16	#NULL!	3
1	24	2	15	2	16	#NULL!	3
2	41	6	15	5	15	#NULL!	3
1	26	1	15	2	16	#NULL!	3
2	42	4	15	4	15	#NULL!	3
1	56	1	15	5	15	#NULL!	3
2	19	1	15	3	16	#NULL!	3
2	40	4	15	2	16	#NULL!	3
2	24	3	15	4	16	#NULL!	3
2	56	6	15	3	15	#NULL!	3
2	45	1	15	4	16	#NULL!	3
2	30	1	15	2	16	#NULL!	3
1	28	6	15	3	16	#NULL!	3
1	33	2	15	6	15	#NULL!	2
2	85	6	15	3	15	#NULL!	3
1	27	5	15	2	16	#NULL!	3
1	15	1	15	3	16	#NULL!	3
1	16	3	15	2	16	#NULL!	3
1	46	4	15	4	15	#NULL!	3
1	51	4	15	3	16	#NULL!	3
1	38	4	15	9	14	#NULL!	2
1	45	6	15	2	16	#NULL!	3
1	26	1	15	3	16	#NULL!	3
1	49	1	15	2	15	#NULL!	3
2	58	1	8	16	12	#NULL!	1
1	7	6	7	14	12	#NULL!	2
1	82	6	8	32	10	#NULL!	1
1	28	1	15	5	15	#NULL!	3
1	46	6	5	32	9	#NULL!	1
1	32	6	12	14	12	#NULL!	2
1	3	6	12	10	13	4	2
1	9	1	15	12	14	9	2
1	21	1	10	10	14	#NULL!	2
1	22	1	12	17	13	6	2
1	17	4	15	10	16	2	3
1	21	2	9	14	12	19	2
1	16	4	12	10	13	13	2
1	30	2	13	17	13	7	2
1	19	2	8	17	12	#NULL!	1
1	20	1	13	14	13	6	2
1	26	2	14	14	14	4	2
1	46	1	15	21	14	7	2
1	16	2	10	9	13	5	2
1	72	5	7	21	11	#NULL!	1
1	8	6	15	10	14	3	2
1	19	2	8	43	11	#NULL!	1
1	16	2	10	25	12	24	2
1	58	1	9	26	9	#NULL!	1
1	7	6	15	10	15	3	2
1	10	4	13	27	12	#NULL!	2
2	63	6	15	16	13	#NULL!	1
1	43	6	15	12	13	16	2
1	16	1	5	21	12	#NULL!	1
1	18	2	15	14	14	12	2
1	71	1	3	29	8	#NULL!	1
1	54	6	3	18	10	#NULL!	1
